# Supplementary material for: Schisandrin B Attenuates PM2.5-Induced Pyroptosis via Caspase-1 Inhibition and Membrane Repair
Source: Membranes (Basel). 2026 May 9;16(5):173. doi: 10.3390/membranes16050173 (PMC13209075; doi:10.3390/membranes16050173)
Supplement: Supplementary file 1 [file membranes-16-00173-s001.zip]

Archive with 3 entries (3 files):
- B21327_KB380140-COA.pdf
- Supplemengtary FigureS1.pdf
- Supplementary_Material_Original_WB_Blots.pdf
